# Supplementary material for: Permanent Spreading of 1RS.1AL and 1RS.1BL Translocations in Modern Wheat Breeding
Source: Plants (Basel). 2023 Mar 7;12(6):1205. doi: 10.3390/plants12061205 (PMC10051305; doi:10.3390/plants12061205)
Supplement: Supplementary file 1 [file plants-12-01205-s001.zip]

Archive with 1 entries (1 files):
- plants-2251405-supplementary.xlsx
