# Supplementary material for: Permanent Spreading of 1RS.1AL and 1RS.1BL Translocations in Modern Wheat Breeding
Source: Plants (Basel). 2023 Mar 7;12(6):1205. doi: 10.3390/plants12061205 (PMC10051305; doi:10.3390/plants12061205)
Supplement: Supplementary file 1 [file plants-12-01205-s001.zip › plants-2251405-supplementary.xlsx]

## Sheet: S1 Winter durum cultivars
Supplementary table S1. Winter durum wheat cultivars screened for 1RS using marker SCM9
№	Accession	1RS.1BL (SCM9)	1RS.1AL (SCM9)	Breeding centre	Year
1	Afina	-	-	The plant production institute named after V.Ya. Yuriev of National Academy of Agrarian Sciences of Ukraine	2009
2	Agat donskoy	-	-	Agricultural Research Center "Donskoy", Russia	2012
3	Akveduk	-	-	Selection and genetic Institute-National Center for seed and variety studies, Ukraine	2014
4	Alena	-	-	P.P. Lukyanenko National Grain Centre, Russia	2000
5	Altana	-	-	P.P. Lukyanenko National Grain Centre, Russia	2018
6	Amazonka	-	-	Agricultural Research Center "Donskoy", Russia	2009
7	Andromeda	-	-	Institute of Agriculture of the Southern Region of the Ukrainian Academy of Agrarian Sciences, Ukraine	2013
8	Bagryanitsa	-	-	Stavropol State Agrarian University, Russia	-
9	Belgorodskaya yantarnaya	-	-	LLC "Sativa", Russia	-
10	Burshtyn	-	-	Selection and genetic Institute-National Center for seed and variety studies, Ukraine	2007
11	Condur	-	-	Romania	-
12	Diona	-	-	Agricultural Research Center "Donskoy", Russia	2016
13	Dnepryana	-	-	Ukraine	-
14	Dobryana	-	-	Ukraine	-
15	Donchanka	-	-	Agricultural Research Center "Donskoy", Russia	2001
16	Elidur	-	-	Romania	-
17	Eyrena	-	-	Agricultural Research Center "Donskoy", Russia	2017
18	Kermen	-	-	P.P. Lukyanenko National Grain Centre, Russia Kalmykia Research Agricultural Institute named after M.B. Narmaev, Russia	2006
19	Khar'kovskaya 32	-	-	Ukraine	-
20	Kiprida	-	-	Agricultural Research Center "Donskoy", Russia	2018
21	Kontinent	-	-	Ukraine	2016
22	Kordon	-	-	-	-
23	Koshelevskaya	-	-	"Volzhsky Posad", Russia	2023
24	Kristall 2	-	-	P.P. Lukyanenko National Grain Centre, Russia	1983
25	Kristella	-	-	Agricultural Research Center "Donskoy", Russia	2013
26	Krucha	-	-	P.P. Lukyanenko National Grain Centre, Russia	2015
27	Krupinka	-	-	P.P. Lukyanenko National Grain Centre, Russia	2005
28	Kurant	-	-	Agricultural Research Center "Donskoy", Russia	2008
29	Laska	-	-	P.P. Lukyanenko National Grain Centre, Russia	2011
30	Lazurit	-	-	Agricultural Research Center "Donskoy", Russia	2014
31	Leukurum 21	-	-	P.P. Lukyanenko National Grain Centre, Russia	1996
32	Leukurum 36	-	-	-	-
33	Makar	-	-	Ukraine	2008
34	Martondur 1	-	-	Hungary	-
35	MV Hundur	-	-	Hungary	2011
36	MV Makaroni	-	-	Hungary	2001
37	MV Pennendur	-	-	Hungary	2011
38	Odari	-	-	P.P. Lukyanenko National Grain Centre, Russia LLC NPO "KUBANZERNO", Russia	2017
39	Oniks	-	-	Agricultural Research Center "Donskoy", Russia	2015
40	Pandur	-	-	Romania	-
41	Perlina odesskaya	-	-	Ukraine	2002
42	Pributkova	-	-	Ukraine	-
43	Prikumchanka	-	-	Russia	1995
44	Rodur	-	-	Romania	-
45	Shulyndinka	-	-	Plant Production Institute named after V.Ya. Yuriev NAAS, Ukraine	2016
46	Sin'ora	-	-	P.P. Lukyanenko National Grain Centre, Russia	2022
47	Solntsedar	-	-	Agricultural Research Center "Donskoy", Russia	-
48	Stepnoy yantar'	-	-	The North Caucasian Federal Scientific Agrarian Center, Russia	2014
49	Temnyy yantar'	-	-	LLC "Sativa", Russia	-
50	Teyya	-	-	Agricultural Research Center "Donskoy", Russia	2017
51	Uniya	-	-	P.P. Lukyanenko National Grain Centre, Russia	2008
52	Uslada	-	-	Agricultural Research Center "Donskoy", Russia	2021
53	Wintergold	-	-	Südwestdeutsche Saatzucht GmbH & Co.KG, Germany	-
54	Yagut	-	-	Azerbaijan	-
55	Yakhont	-	-	Agricultural Research Center "Donskoy", Russia	2018
56	Yantarina	-	-	Agricultural Research Center "Donskoy", Russia	2020
57	Yubilyarka	-	-	Agricultural Research Center "Donskoy", Russia	2019
58	Zhivitsa	-	-	Prikumskaya OSS, Russia	-
59	Zolotko	-	-	P.P. Lukyanenko National Grain Centre, Russia	2009
60	Zoloto Dona	-	-	Agricultural Research Center "Donskoy", Russia	2021

## Sheet: S2 Spring durum cultivars
Supplementary table S2. Spring durum wheat cultivars screened for 1RS using marker SCM9
№	Accession	1RS.1BL (SCM9)	1RS.1AL (SCM9)	Breeding centre	Year
1	Akkile	-	-	Italy	-
2	Altayskiy yantar'	-	-	Gorno-Altay research institute of agriculture, Russia	-
3	Aristan	-	-	Mexico	-
4	Bezenchukskaya 209	-	-	Samara Federal Research Scientific Center of the Russian Academy of Sciences, Russia	2013
5	Bezenchukskaya 210	-	-	Samara Federal Research Scientific Center of the Russian Academy of Sciences, Russia	2015
6	Bezenchukskaya stepnaya	-	-	Samara Federal Research Scientific Center of the Russian Academy of Sciences, Russia	2004
7	Bezenchukskaya zolotistaya	-	-	Samara Federal Research Scientific Center of the Russian Academy of Sciences, Russia	2016
8	Duroflaus	-	-	Austria	-
9	Enduro	-	-	Germany	-
10	Epidur	-	-	-	-
11	Grekkale	-	-	Italy	-
12	Hyperno	-	-	AGT, Australia	2009
13	Ionio	-	-	Italy	-
14	Iride	-	-	Societa Produttori Sementi S.P.A., Italy	2011
15	ISD 17	-	-	Societa Produttori Sementi S.P.A., Italy	-
16	ISD 18	-	-	Societa Produttori Sementi S.P.A., Italy	-
17	ISD 22	-	-	Societa Produttori Sementi S.P.A., Italy	-
18	Krassar	-	-	P.P. Lukyanenko National Grain Centre, Russia	2007
19	Lilyok	-	-	P.P. Lukyanenko National Grain Centre, Russia	2009
20	Maestrale	-	-	Italy	2004
21	Meridiane	-	-	-	-
22	Neodur	-	-	France	-
23	Nikolasha	-	-	P.P. Lukyanenko National Grain Centre, Russia	2009
24	Odisseo	-	-	Societa Produttori Sementi S.P.A., Italy	-
25	Olinto	-	-	Italy	-
26	RShT-2	-	-	Samara Scientific Research Agriculture Institute named after N.M. Tulaykov	-
27	Rustikano	-	-	ISEA SRL, Italy	2015
28	Steklo	-	-	Russia	-
29	Triada	-	-	Samara Federal Research Scientific Center of the Russian Academy of Sciences, Russia	2020
30	Vol'nodonskaya	-	-	Federal Rostov Agrarian Scientific Center, Russia	2003
31	Yadritsa	-	-	P.P. Lukyanenko National Grain Centre, Russia	2022
32	Yarina	-	-	P.P. Lukyanenko National Grain Centre, Russia	2020
33	Yasenka	-	-	P.P. Lukyanenko National Grain Centre, Russia	2018
34	Yunata	-	-	Irkutsk Research Institute of Agriculture, Russia	2011

## Sheet: S3 Winter durum CVT lines
Supplementary table S3. Winter durum wheat lines from the CVT nursery screened for 1RS using marker 1B1R_6110
№	Accession	Pedigree	1RS.1BL (1B1R_6110)
1	2468h10-06M-17-10	Gordeyforme 1735h69/Karat	-
2	3336h43-17-128	Lyut369-93k-4-4-1-2/Alyona	-
3	3359h18-15-174	Vasilina/Zolotko	-
4	3527h4-14-3	Solo/Amazonka	-
5	3596h56-15-22	Kontinent/Krupinka	-
6	3596h56-15-69	Kontinent/Krupinka	-
7	3609h36-14-4	2562h60/Donchanka//Krupinka	-
8	3622h46	Laska/2562h60//2093h34-04-48	-
9	3680h62	Lyut. t446-99к3-6/2490h65//Solo	-
10	3850h69	Levante/Krupinka//Krupinka	-
11	3896h145	Laureat/Krupinka//Amazonka	-
12	3902h3-18-31	Vostorg/Aksinit//Amazonka	-
13	3903h9-17-3	Sila/Aksinit//Amazonka	-
14	3914h38-18-8	Ph/Zolotko//Alena	-
15	3934h148	Terra/Nikolasha//2669h260	-
16	3934h155	Terra/Nikolasha//2669h260	-
17	3982h42	Agat donskoy/0270t16-6	-
18	4089h94	Lazurit/Krupinka	-
19	4135h7	Zhong Pin1583/Agat donskoy//Alyona	-
20	4167h48-17-12	Afina tv./Krupinka//Afina tv.	-
21	4169h75	Leuk.3316h13/Agat donskoy	-
22	4192h94	Krupinka/Leuk.2074h338-07-105	-
23	4192h98	Krupinka/Leuk.2074h338-07-105	-
24	4218h77	Andromeda/Krupinka	-
25	4250hK-19	Diona/Krupinka	-
26	4306h15	Zhiva/Kristella	-
27	4320h38	Alekseich/Kristella	-
28	4336h24	Lazurit/Krupinka3	-
29	4336h7	Lazurit/Krupinka3	-
30	4337h3	Lazurit/Krupinka//Lazurit2	-
31	4341h1	2723h106/Krupinka//2723h1062	-
32	4341h68	2723h106/Krupinka//2723h1062	-
33	4342h23	Andromeda/Krupinka//Krupinka	-
34	4353h47	Zernogr. 2820-07/3528h32	-
35	4383h72	Kristella/2692h17-12-8	-
36	4387h148	3744h3/Kurant	-
37	4392h17	Novinka 5/Kristella	-
38	4416h49	Alyona/Andromeda//3536h70	-
39	4419h45	Diona/Alyona//Andromeda	-
40	4424h4	Alyona/Stepnoy yantar'//Kristella	-
41	4424h96	Krupinka/Kristella//2695h98	-
42	4428h110	Krupinka/Aysberg//Alyona	-
43	4430h50	Krupinka/Diona//Zernogr. 1155-09	-
44	4432h24	Krupinka/Diona//Zernogr. 1155-09	-
45	4432h45	Diona/Krupinka//Alyona	-
46	4433h52	Diona/Krupinka//Alyona	-
47	4433h90	Diona/Krupinka//Alyona	-
48	4466h183	Lazurit/Krupinka//Krupinka/4/2093h34	-
49	4467h18	Lazurit/Krupinka//Lazurit2	-
50	4477h2	f7 (Xiao Yan 107/Nota)/3740h145	-
51	4482h8	Urup/Runo	-
52	4505h38	Morozko/2122h218	-
53	4509h13	Grom/3557h39	-
54	4517h25	Utrish/Krucha	-
55	4521h13	Markiz/Laska	-
56	4574h8	AMA 15908ds1122-07/2692h17-12-20//3856h8	-
57	4619h34	f 28 (100-94k9/Kuma//Kuma)/Leuk. 3740h145//Leuk. 3336h43	-
58	4619h9	f 28 (100-94k9/Kuma//Kuma)/Leuk. 3740h145//Leuk. 3336h43	-
59	4626h15	Adel'/Leuk. 3051h8-11-1-16-12//Leuk. 3656h61-14-2	-
60	4631h14	30/09-R 173 (Vershina/Boreal)/3536 h70//3336h43	-
61	4652h45	2809k12/Kristella//Leuk. 3958h11	-
62	4681h53	Norin/Leuk.3452h59//Krucha	-
63	4686h35	Rigi/Lazurit//Krucha	-
64	771p46-18-1	Runo/Krupinka	-

## Sheet: S4 Spring durum CVT lines
Supplementary table S4. Spring durum wheat lines from the CVT nursery screened for 1RS using marker 1B1R_6110
№	Accession	Pedigree	1RS.1BL (1B1R_6110)
1	276d22	2318-00/1253-14	-
2	3695h49	Zolotko/Altayskaya niva	-
3	373d33-16-3	Lilek/Valentina//Akalu	-
4	373d33-16-57	Lilek/Valentina//Akalu	-
5	373d33-16-99	Lilek/Valentina//Akalu	-
6	3761h46	Ionio/2093h34-04-48	-
7	633p23	polba № 21/Sl. Skreschivanie	-
8	642d34	sl. skreschivanie (OSU-3910103/Durex/Altar//Gordeiforme 1717)	-
9	656d11	sl. skreschivanie (Epidur/747cSULA/AAZ5//CHEN/ALTAR84/3/AJAA112//F3LOCAL(SEL.ETHIO/135/85)//PLATA13)	-
10	662d19	Neodur/Sl.skreschivanie	-
11	662d58	Neodur/Sl.skreschivanie	-
12	662d65	Neodur/Sl.skreschivanie	-
13	727d29	AMA 15908ds1122-07/(12)CANELO8/SORA/2PLATA 12	-
14	730d14	sl. skreschivanie ((u-17) Somo/Croc-4/Lotus-1/3 Kitti//688d)	-
15	771p180-5	Runo/Krupinka	-
16	804d94	311d1/OSU-3910103/DUREX//OSU	-
17	818d2	OSU-3910103/DUREX//OSU/MAF 20	-
18	819d31	sl. skreschivanie (OSU-3910103/DUREX//OSU//311d)	-
19	837d125	Marina/373d23	-
20	841d14	Bezenchuk. niva/sl. skreschivanie	-
21	841d305	Bezench.niva/OSU-3910103/DUREX//OSU	-
22	849d16	Lilyok/OSU-3910103/DUREX//OSU	-
23	849d18	Lilyok/OSU-3910103/DUREX//OSU	-
24	849d19	Lilyok/OSU-3910103/DUREX//OSU	-
25	856d6	Assiya/326d74-1	-
26	865d26	Omskiy korund/310d11-3	-
27	867d10	(727c MINIMUS 6/Plata 16//IMMER/3/SORA/2*PLATA 12)/514d6	-
28	882d32	310d11-3/727c MINIMUS 6/Plata 16//IMMER/3/SORA/2*PLATA 12	-
29	882d5	310d11-3/727c MINIMUS 6/Plata 16//IMMER/3/SORA/2*PLATA 12	-
30	890d29	326d74-1/12/5 (Lilek/Runo golozernoe)	-
31	913d23	Odisseo/Bezench. Niva	-
32	913d51	Odisseo/Bezench. Niva	-
33	918d24	(12)OZU-3880005/3/STOT//ALTAR 84/ALD/4/KUCUK 2/3719d73	-
34	918d61	sl. skreschivanie/3719h73	-
35	939d15	3699h37/ISD 19	-
36	Leukurum 3772h20	Merediane/Leuk.2498h15-00-1	-
37	Leukurum 642d40	(OSU-3910103/Durex/Altar)/G 1717	-
38	Leukurum 670d24	((u-3)Silver-14/Moewe)/G.1717	-
39	Melyanopus 3772h20	Merediane/Leuk.2498h15-00-1	-
40	Melyanopus 642d40	(OSU-3910103/Durex/Altar)/G 1717	-
41	Melyanopus 670d24	((u-3)Silver-14/Moewe)/G.1717	-

## Sheet: S5 Winter bread cultivars
Supplementary table S5. Winter bread wheat cultivars screened for 1RS using marker SCM9
№	Accession	1RS.1BL (SCM9)	1RS.1AL (SCM9)	Breeding centre	Year
1	Adel'	+	-	P.P. Lukyanenko National Grain Centre, Russia	2014
2	Afina	+	-	P.P. Lukyanenko National Grain Centre, Russia	2009
3	Alekseich	+	-	P.P. Lukyanenko National Grain Centre, Russia	2017
4	Antonina	+	-	P.P. Lukyanenko National Grain Centre, Russia	2015
5	Avrora	+	-	P.P. Lukyanenko National Grain Centre, Russia	1971
6	Ayvina	+	-	P.P. Lukyanenko National Grain Centre, Russia	2009
7	Bagrat	+	-	P.P. Lukyanenko National Grain Centre, Russia	2015
8	Bezostaya 1	-	-	P.P. Lukyanenko National Grain Centre, Russia	1959
9	Bezostaya 100	+	-	P.P. Lukyanenko National Grain Centre, Russia	2017
10	Brigada	-	-	P.P. Lukyanenko National Grain Centre, Russia	2012
11	Dmitriy	-	-	P.P. Lukyanenko National Grain Centre, Russia	2011
12	Duplet	-	-	P.P. Lukyanenko National Grain Centre, Russia	2018
13	Eremeevna	-	-	P.P. Lukyanenko National Grain Centre, Russia	2015
14	Esaul	-	-	P.P. Lukyanenko National Grain Centre, Russia	2006
15	Etnos	-	-	P.P. Lukyanenko National Grain Centre, Russia	2012
16	Gratsiya	-	-	P.P. Lukyanenko National Grain Centre, Russia	2008
17	Grom	-	-	P.P. Lukyanenko National Grain Centre, Russia	2010
18	Gurt	+	-	P.P. Lukyanenko National Grain Centre, Russia	2016
19	Irishka	+	-	P.P. Lukyanenko National Grain Centre, Russia	2009
20	Kalym	-	-	P.P. Lukyanenko National Grain Centre, Russia	2011
21	Karavan	+	-	P.P. Lukyanenko National Grain Centre, Russia	2018
22	Kavalerka	-	-	P.P. Lukyanenko National Grain Centre, Russia	2019
23	Kavkaz	+	-	P.P. Lukyanenko National Grain Centre, Russia	1971
24	Knyazhna	+	-	P.P. Lukyanenko National Grain Centre, Russia	1999
25	Kollega	+	-	P.P. Lukyanenko National Grain Centre, Russia	2007
26	Krasnodarskaya 6	-	-	P.P. Lukyanenko National Grain Centre, Russia	1967
27	Krasnodarskaya 99	-	-	P.P. Lukyanenko National Grain Centre, Russia	2003
28	Kurs	+	-	P.P. Lukyanenko National Grain Centre, Russia	2015
29	Laureat	-	-	P.P. Lukyanenko National Grain Centre, Russia	2014
30	Lebed'	-	-	P.P. Lukyanenko National Grain Centre, Russia	2009
31	Liga 1	-	-	P.P. Lukyanenko National Grain Centre, Russia	2009
32	Markiz	-	-	P.P. Lukyanenko National Grain Centre, Russia	2019
33	Morozko	-	-	P.P. Lukyanenko National Grain Centre, Russia	2015
34	Moskvich	-	-	P.P. Lukyanenko National Grain Centre, Russia	2006
35	Nota	-	-	P.P. Lukyanenko National Grain Centre, Russia	2006
36	Ol'khon	+	-	P.P. Lukyanenko National Grain Centre, Russia	2014
37	Pamyat'	-	-	P.P. Lukyanenko National Grain Centre, Russia	2004
38	Polovchanka	+	-	P.P. Lukyanenko National Grain Centre, Russia	1996
39	Praskov'ya	-	-	P.P. Lukyanenko National Grain Centre, Russia	2013
40	Proton	-	-	P.P. Lukyanenko National Grain Centre, Russia	2011
41	Sila	-	-	P.P. Lukyanenko National Grain Centre, Russia	2010
42	Solovey	-	-	P.P. Lukyanenko National Grain Centre, Russia	-
43	Stan	+	-	P.P. Lukyanenko National Grain Centre, Russia	2015
44	Step'	+	-	P.P. Lukyanenko National Grain Centre, Russia	2018
45	Tabor	-	-	P.P. Lukyanenko National Grain Centre, Russia	2013
46	Tanya	+	-	P.P. Lukyanenko National Grain Centre, Russia	2005
47	Trio	-	-	P.P. Lukyanenko National Grain Centre, Russia	2013
48	Tvorets	-	-	P.P. Lukyanenko National Grain Centre, Russia	2011
49	Ul'tra 11	-	-	P.P. Lukyanenko National Grain Centre, Russia	2022
50	Urup	+	-	P.P. Lukyanenko National Grain Centre, Russia	2015
51	Utrish	+	-	P.P. Lukyanenko National Grain Centre, Russia	2011
52	Vanya	+	-	P.P. Lukyanenko National Grain Centre, Russia	2018
53	Vassa	+	-	P.P. Lukyanenko National Grain Centre, Russia	2011
54	Vekha	+	-	P.P. Lukyanenko National Grain Centre, Russia Kubanzerno, Russia	2017
55	Velena	+	-	P.P. Lukyanenko National Grain Centre, Russia	2017
56	Vershina	-	-	P.P. Lukyanenko National Grain Centre, Russia	2011
57	Vid	+	-	P.P. Lukyanenko National Grain Centre, Russia Kubanzerno, Russia	2017
58	Videya	+	-	P.P. Lukyanenko National Grain Centre, Russia	2019
59	Vita	+	-	P.P. Lukyanenko National Grain Centre, Russia	2004
60	Viza	+	-	P.P. Lukyanenko National Grain Centre, Russia	2007
61	Vostorg	+	-	P.P. Lukyanenko National Grain Centre, Russia	2005
62	Yubileynaya 100	-	-	P.P. Lukyanenko National Grain Centre, Russia	2004
63	Yuka	+	-	P.P. Lukyanenko National Grain Centre, Russia	2012
64	Yumpa	-	-	P.P. Lukyanenko National Grain Centre, Russia	2010
65	Yunona	-	-	P.P. Lukyanenko National Grain Centre, Russia	2008
66	Zhiva	+	-	P.P. Lukyanenko National Grain Centre, Russia Kubanzerno, Russia	2017
67	Zimnitsa	-	-	P.P. Lukyanenko National Grain Centre, Russia	2009
68	Zimtra	-	-	P.P. Lukyanenko National Grain Centre, Russia	2007

## Sheet: S6 Winter bread CVT lines
Supplementary table S6. Winter bread wheat lines from the CVT nursery screened for 1RS using marker SCM9
№	Accession	1RS.1BL (SCM9)	1RS.1AL (SCM9)
1	15908h3	-	-
2	1718h26-1-1	+	-
3	2041h1	-	-
4	209h34-04-47	-	-
5	225h4-16-3	-	+
6	226h2-13	-	+
7	2318h9-4-28	-	+
8	240h2-6-5	-	+
9	284h5-19-10	+	-
10	326h74-1	-	-
11	3695h34	-	-
12	373h33-16-57	-	-
13	3762h49	-	-
14	4687h3-12-7	-	+
15	536h5-28-5	+	-
16	642h34-53	-	-
17	6623h19	-	-
18	662h33-16-99	-	-
19	6945h1-14	-	+
20	727h29	-	-
21	7896h94-3-2	+	-
22	804h4	-	-
23	8234h1-45-8	+	-
24	837h23	-	-
25	849h19	-	-
26	849h6	-	-

## Sheet: S7 Durum from breeding nursery
Supplementary table S7. Durum wheat lines from the CVT nursery screened for 1RS using markers SCM9 and 1B1R_6110
№	Accession	Pedigree	1BL/1RS (SCM9)	1АL/1RS (SCM9)	1RS.1BL (1B1R_6110)
1	4490h5-20-8	244-90k17/3051h8-11-1-12-16	-	-	-
2	4490h5-20-9		-	-	-
3	4490h5-20-13		-	-	-
4	4490h5-20-16		-	-	-
5	4490h5-20-33		-	-	-
6	4490h5-20-35		-	-	-
7	4626h10-20-1	244-90k17/3051h8-11-1-12-16//3838h58	-	-	-
8	4626h10-20-3		-	-	-
9	4626h10-20-4		-	-	-
10	4626h10-20-5		-	-	-
11	4626h10-20-6		-	-	-
12	4626h10-20-23		-	-	-
13	4626h10-20-24		-	-	-
14	4639h28+41+51-20-3	Alekseich/1838h497//3852h19	-	-	-
15	4639h28+41+51-20-9		-	-	-
16	4639h28+41+51-20-10		-	-	-
17	4639h28+41+51-20-12		-	-	-
18	4639h28+41+51-20-18		-	-	-
19	4663h19-20-3	Yuka/Amazonka//Leukurum 3335h29	-	-	-
20	4663h19-20-6		-	-	-
21	4663h19-20-12		-	-	-
22	4666h21+22+32-20-3	Ayvina/Kurant//Leukurum 3931h27	-	-	-
23	4666h21+22+32-20-5		-	-	-
24	4666h21+22+32-20-15		-	-	-
25	4666h21+22+32-20-23		-	-	-
26	4626h10-20-15		-	-	-
27	4666h21+22+32-20-36		-	-	-
28	4666h21+22+32-20-45		-	-	-
29	4673h2	Bezostaya 100/Zolotko//3856h8	-	-	-
30	4673h5		-	-	-
31	4673h12		-	-	-
32	4673h14		-	-	-
33	4673h17		-	-	-
34	4673h28		-	-	-
35	4673h10		-	-	-
36	4673h46		-	-	-
37	4673h61		-	-	-
38	4676h10	Bezostaya 100/Kurant//2692h147-12-122	-	-	-
39	4676h11		-	-	-
40	4676h33		-	-	-
41	4676h37		-	-	-
42	4676h44		-	-	-
43	4676h49		-	-	-
44	4676h53		-	-	-
45	4676h56		-	-	-
46	4676h63		-	-	-
47	4676h76		-	-	-
48	4676h90		-	-	-
49	4676h103		-	-	-
50	4676h117		-	-	-
51	4676h123		-	-	-
52	4676h131		-	-	-
53	4686h18-20-21	Rigi/Lazurit///Krucha	-	-	-
54	4686h18-20-28		-	-	-
55	4708h2		-	-	-
56	4708h3		-	-	-
57	4708h10		-	-	-
58	4708h15		-	-	-
59	4708h21		-	-	-
60	4708h32		-	-	-
61	4708h33		-	-	-
62	4708h35		-	-	-
63	4708h44		-	-	-
64	4710h5	Lyut.2293k3-14/Leukurum 3852h19	-	-	-
65	4710h6		-	-	-
66	4710h13		-	-	-
67	4710h14		-	-	-
68	4710h19		-	-	-
69	4710h24		-	-	-
70	4710h32		-	-	-
71	4710h47		-	-	-
72	4710h48		-	-	-
73	4710h68		-	-	-
74	4710h72		-	-	-
75	4710h77		-	-	-
76	4710h81		-	-	-
77	4710h90		-	-	-
78	4710h91		-	-	-
79	4710h92		-	-	-
80	4710h93		-	-	-
81	4710h97		-	-	-
82	4710h104		-	-	-
83	4710h105		-	-	-
84	4710h108		-	-	-
85	4710h120		-	-	-
86	4710h131		-	-	-
87	4710h135		-	-	-
88	4832h6	F2 Urup/Runo № 2 (spelta)/spelta mix Runo/Krupinka k.stebel'naya	-	-	-
89	4832h8		-	-	-
90	4832h24		-	-	-
91	4832h29		-	-	-
92	4834h2	F2 Urup/Runo № 4 (spelta)/F1 AMA11855t85-90/3735h2//spelta from greengouse №110-11	-	-	-
93	4834h6		-	-	-
94	4834h11		-	-	-
95	4834h12		-	-	-
96	4834h14		-	-	-
97	4834h15		-	-	-
98	4834h18		-	-	-
99	4834h22		-	-	-
100	4834h31		-	-	-
101	4834h41		-	-	-
102	4727h15		-	-	-
103	4834h46		-	-	-
104	4834h47		-	-	-
105	4834h49		-	-	-
106	4834h50		-	-	-
107	4834h51		-	-	-
108	4834h52		-	-	-
109	4834h57		-	-	-
110	4834h59		-	-	-
111	4834h66		-	-	-
112	4835h1	F2 Urup/Runo № 5 (spelta)/spelta mix Runo/Krupinka polukarlikovaya	-	-	-
113	4835h5		-	-	-
114	4835h14		-	-	-
115	4835h16		-	-	-
116	4835h32		-	-	-
117	4835h37		-	-	-
118	4835h41		-	-	-
119	4837h4	F2 Urup/Runo № 7 (spelta)/F1 AMA11855t85-90/3854h56//spelta from greenhouse №110-11	-	-	-
120	4837h8		-	-	-
121	4837h11		-	-	-
122	4837h14		-	-	-
123	4727h37	Lyutestsens 1-10vf 33/Leukurum 3964h113	-	-	-
124	4727h38		-	-	-
125	4972h11	Lyutestsens 1-10vf 33/Leukurum 3964h113//Leukurum 3336h43	-	-	-
126	4972h36		-	-	-
127	4972h37		-	-	-
128	4973h5	Lyutestsens 1-10vf 33/Leukurum 3964h113//Leukurum 3683h46	-	-	-
129	4973h10		-	-	-
130	4973h18		-	-	-
131	4973h23		-	-	-
132	4973h29		-	-	-
133	4973h31		-	-	-
134	4973h37		-	-	-
135	4973h46		-	-	-
136	4973h49		-	-	-
137	4992h6	Lyutestsens 421-10f5/3914h3//3902h45	-	-	-
138	4992h12		-	-	-
139	4993h18	Lyutestsens 421-10f5/3914h3//3852h19	-	-	-
140	4995h11	Lyutestsens 421-10f5/3902h90//Krupinka	-	-	-
141	4996h4	F2 4832h(Urup/Runo rast.2)/ (Runo/Krupinka k.stebel'naya)//Yubilyarka	-	-	-
142	4996h32		-	-	-
143	4999h9	F2 4838h(Urup/Runo plant 8/1)/(Runo/Krupinka spelta mix)//Leukurum 3902h90	-	-	-
144	5017h12	F2 4838h(Urup/Runo rast.8/1) (Runo/Krupinka spelta mix)//990/17 spelta from Dagestan	-	-	-
